# Supplementary material for: Core-Shell Structured Magnetic Carboxymethyl Cellulose-Based Hydrogel Nanosorbents for Effective Adsorption of Methylene Blue from Aqueous Solution
Source: Polymers (Basel). 2021 Sep 10;13(18):3054. doi: 10.3390/polym13183054 (PMC8466880; doi:10.3390/polym13183054)
Supplement: Supplementary file 1 [file polymers-13-03054-s001.zip]

Archive with 1 entries (1 files):
- polymers-1360843-supplementary.pdf
